# Supplementary material for: The Effects of Antofine on the Morphological and Physiological Characteristics of Phytophthora capsici
Source: Molecules. 2024 Apr 25;29(9):1965. doi: 10.3390/molecules29091965 (PMC11085548; doi:10.3390/molecules29091965)
Supplement: Supplementary file 1 [file molecules-29-01965-s001.zip]

Archive with 1 entries (1 files):
- molecules-2911722-supplementary.pdf
